# Supplementary material for: Pharmacogenomic scores in psychiatry: systematic review of current evidence
Source: Transl Psychiatry. 2024 Aug 6;14:322. doi: 10.1038/s41398-024-02998-6 (PMC11303815; doi:10.1038/s41398-024-02998-6)
Supplement: Supplementary file 2 — Detailed data extraction report in each study [file 41398_2024_2998_MOESM2_ESM.xlsx]

## Sheet: Search strategies and  results 
Supplementary Table 2: Detailed data extraction report in each study.
Author details		Outcome details		Target sample details					Discovery GWAS sample details				Validation sample	PGS model parameters
Author(Year)	Country	Disease	Medication studied	Cohort	Phenotypes Investigated	Sample size	Ancestor	Imputation reference panel	Phenotypes investigated	Sample size	Ancestor	Imputation reference panel		Number of variants included	p-value cut-off point to include in PGS model	Effect estimates [OR/RR (95% CI)]	% of variance explained	PGS methods	Journal
Yoshida et al., (2023)	Canada	SCZ	2nd generation antipsychotics (clozapine, olanzapine, quetiapine, risperidone and others)	CATIE and CAMH	Antipsychotic-induced weight gain	151	European	1000 Genomics Project	Type 1 diabetes, SCZ	36,2620; 161,405	European (290086); Asian (58140); Latine American (7386), African American (7008)	NR	Yes, CAMH cohort	NR	0.0001 - 0.5	Higher PGS for T1D compared with lower: 4.67[1.66,13.12]; Higher PGSSCZ compared with lower: 2.04[1.14,3.66]	~0.06	PRSice-2	The Pharmacogenomic Journal
Muntane et al., (2023)	Spain	SCZ	1st and 2nd generation antipsychotics (aripiprazole, clozapine, trifluoperazine, olanzapine, risperidone, haloperidol, paliperidone, quetiapine, ziprasidone, amisulpride)	PAFIP	Antipsychotic induced-weight gain	381	European	1000 Genomics Project	BMI and SCZ (Shared variants)	806,834; 161,405	European	1000 Genomics Project	No	1949409	0.00000005 - 1	Higher PGS for BMI and SCZ vs lower: OR (1.33)	~0.20	C + T/Plink	European Psychiatry
Amare et al., (2023)	Australia	BD	Lithium	ConLi+Gen	Response	1894	European	Haplotype Reference Consortium	Lithium response	473	European	1000 Genomics Project	Yes, Psychourse and Biolife cohorts	4652947	Genome-wide variants	Tenth Li+RPGS decile vs first Li+RPGS decile for favourable response: 3.47 [2.22-5.47]	1.90 for categorical and 2.60 for continuous lithium treatment response	PRS-cs	molecular Psychiatry
O’Connell et al., (2023)	Norway	SCZ	Clozapine	TDM	Treatment resistance	1733	European	1000 Genomics Project	TRS, BMI, SCZ	30,826; 822,321; 130,644	European	1000 Genomics Project	Yes, TOP cohort	Genome-wide variants	Genome-wide variants	NR	5.62 by the shared variants of TRS and BMI	PRSice-2	Psychiatry research
Morgenroth et al., (2023)	Germany	SCZ	Clozapine	CLOZIN	Clozapine-induced OCD	102	European	Haplotype Reference Consortium	OCD and SCZ	9725	European	NR	No	7500000	Genome-wide variants	NSA	NA	C + T/Plink	European Archives of Psychiatry and Clinical Neuroscience
Lin et al., (2023)	Netherland	SCZ	Clozapine	GROUP and CLOZIN	Likelihood of clozapine use	3192	European	1000 Genomics Project	SCZ	320404	European (275249); Asian (30761); African American (10070)	1000 Genomics Project	No	Genome-wide variants	Genome-wide variants	Higher PGSSCZ with lower group of individuals taking clozapine: RR, 3.24[2.76,3.81]	2.59	PRS-cs	JAMA Psychiatry
Kappel et al., (2023)	UK	SCZ	Clozapine	CLOZUK	Clozapine dosage	3133	Multiple ancestors	1000 Genomics Project	SCZ	320404	European (275249); Asian (30761); African American (10070)	NR	Yes, CLOZUK3 cohort	Genome-wide variants	Genome-wide variants	PGSSCZ positively correlated with increased clozapine dose; 12.21[4.81,19.62]	0.32	PRS-cs	Biological Psychiatry
Guo et al., (2023)	China	SCZ	2nd generation antipsychotics (olanzapine, aripiprazole, risperidone, quetiapine, ziprasidone, perphenazine)	CAPOC	Response	2307	Asian	1000 Genomics Project	SCZ, MDD, BD	58,140; 19,4548; 6,478	Asian	NR	Yes, CAPEC cohort	Genome-wide variants	Genome-wide variants	Correlation between PGSSCZ and treatment response = -0.05[-0.09, -0.01]	0.51	PRSice-2	Military Medical Science
Men et al., (2023)	Canada	Psychotic depression	Sertraline and olanzapine	STOP-PD II	Remission and relapse	205	European	1000 Genomics Projects	Antidepressant remission	5051	European, African and others	1000 Genomic Project, UKB european sample	No	Genome-wide variants	Genome-wide variants	PGS for antidepressants symptom improvement with remission status: 1.95[1.20,3.17] PGS for Alzheimer’s disease with relapse: 0.38[0.18,0.80].	NR	PRSice-2	Neuropsychobiology
Talarico et al., (2022)	Brazil	SCZ	2nd generation antipsychotics (Clozapine, olanzapine, quetiapine, risperidone)	PROESQ	Treatment resistance	174	Latin American	1000 Genomics Project	SCZ	150064	European, Latin American, and Asian	1000 Genomics Project	No	10,073	0.0025	Top three PGSSCZ deciles versus bottom three PGSSCZ deciles: 2.42 [1.35, 3.49]	~2.00	PRSice-2	Molecular Neurobiology
Segura et al., (2022)	Spain	SCZ	1st and 2nd antipsychotics (olanzapine, risperidone, aripiprazole, paliperidone, quetiapine, amisulpride, haloperidol, clozapine, perphenazine, clotiapine, pimozide, ziprasidone, zuclopenthixol)	CIBERSAM	Antipsychotic-induced metabolic dysregulation	231	European	Broad Institute GWAShare center, Psychiatric Genomics Consortium, DIAGRAM Consortium, GIANT Consortium, MAGIC	SCZ, BD, depression, T2D	306,011; 51,710; 807,553; 149,821	European and unspecified	1000 Genomic Project, UKB european sample,	No	Genome-wide variants	Genome-wide variants	PGS for TC, TG, LDL were significantly associated with corresponding metabolic parameters. .	~1.20 – 4.30	PRSice-2	Schizophrenia Research
Pardinas et al., (2022)	UK	SCZ	Clozapine	CardiffCOGS and STRATA-G	Treatment resistance	817	European	1000 Genomics Project & Haplotype Reference Consortium, UKBB	SCZ	85490	European	1000 Genomics Project	No	Genome-wide variants	Multiple thresholds	Higher PGSSCZ vs lower PGSSCZ: 1.22 [1.05-1.41]	2.03	PRSice-2 & PRScs	JAMA Psychiatry
Pain et al., (2022)	Austria	MDD	SSRIs (Escitalopram and citalopram), and TCA (nortriptyline)	STAR*D, GSRD, GENDEP, DAST,PGRN-AMPS, GENPOD, PFZ, Mayo, GSK , GODS, Miaoli, Taipei and Japan	Response (Remission and percentage improvement)	312	European and Asian	1000 Genomics Project	MDD, BD, SCZ	5,051 for remission and 5,117 for percentage improvement	European & Asian	1000 Genomics Project	Yes, Janssen, Douglas Biomarker Study, IRL-GREY, Generation Scotland and AGDS cohorts	8681460 for Europeans and 7,450,323 for Asia)	Multiple thresholds	Higher PGSSCZ with lower: 0.97[0.96,0.98] Higher PGS for educational attainment with lower: 1.02[1.01,1.03]	~0.1	PRSice-2	Biological Psychiatry Global Open Science
Okhuijsen-Pfeifer et al., (2022)	Netherland	SCZ	Clozapine	CLOZIN and GROUP	Symptom seveirty	684	European	1000 Genomics Project	SCZ	762928	European	1000 Genomics Project	No	5,506,411	Multiple thresholds	Highest PGSSCZ tertile vs lowest tertile: 1.94 [1.33–2.81]	1.85	PRSice-2	Translational psychiatry
Nøhr et al., (2022)	Denmark	MDD	Vortioxatine	Seven clinical trails	Response	1364	European	1000 Genomics Project	MDD, BD, SCZ	5,117;807,553; 413,466; 306,011	European	1000 Genomics Project	No	Genome-wide variants	Multiple thresholds	NSA	NA	PRSice-2	Translational psychiatry
Meijs et al., (2022)	Netherland	MDD	SSRIs (Escitalopram, sertraline, venlafaxine)	ZNA & iSPOT-D	Response	762	European	Haplotype Reference Consortium	Antidepressants response	5051	European	1000 Genomics Project	No	Genome-wide variants	Multiple tresholds	Higher PGS for antidepressants response vs lower: 1.18	2.91	PRSice-2	European Neuropsychopharmacology
Millischer et al., (2022)	Sweden	BD	Lithium	SWEBIC	Total body lithium clearance	2357	European	1000 Genomic Project	BMI	339224	European, Latin American, Africa American	1000 Genomic project, UKB	No	Genome-wide variants	Genome-wide variants	Positive association between PGSBMI with CLLi and negative association between PGS for BUN with CLLi	~0.54	PRSice-2	Lancet psychiatry
Lu et al., (2022)	China	SCZ	2nd generation antipsychotics (olanzapine, risperidone, quetiapine, aripiprazole, ziprasidone, and perphenazine)	CAPOC	Antipsychotic-induced QTc interval change	2040	Asian	1000 Genomics Project	Myocardial infarction	4864	Asian	1000 Genomics Project	No	55,623	0.021	Higher PGS for QTc prolongation was associated with increased antipsychotic-induced QTc interval prolongation	0.003	PRSice-2	Translational psychiatry
Fanelli et al., (2022)	Netherland	MDD	SSRIs (Escitalopram, citalopram) and TCA (nortriptyline)	Brescia, GSRD, Münster, STAR*D, Tartu	Response / Remission	3184	European	Haplotype Reference Consortium	BD, MDD, neuroticism, SCZ	51,710; 500,199; 523,783; 105,318	European	Haplotype Reference Consortium	No	Genome-wide variants	Multiple thresholds	Nominal association between higher PGSMDD vs lower: 1.10 [1.02–1.19]; Nominal association between higher PGSMDD vs lower: 1.14 [1.04–1.24]	Non-response = 0.24; No-remission = 0.57; (Nominally)	PRSice-2	European Neuropsychopharmacology
Facal et al., (2022)	Spain	SCZ	Clozapine	Galician electronic health records system	Hospitalization	1241	European	Haplotype Reference Consortium	SCZ	320404	European	NR	No	6,007,158	0.05	Higher PGSSCZ with lower PGSSCZ: 1.48, 95% CI [1.10-1.97]	2.70 with ever readmitted and 1.47 for admission history groups	C +T/Plink	Acta psychiatrica
Cearns et al., (2022)	Australia	BD	Lithium	ConLi+Gen	Response	1034	European	1000 Genomics Project	SCZ, MDD	150,064; 480,359	European and Asian	1000 Genomics Project & Haplotype Reference Consortium	No	Genome-wide variants	Multiple thresholds	NR	12.1% for clinical linear and 13.7% for non-linear random forest	C +T/Plink	The British Journal of Psychiatry, Cambridge University press
Campos et al., (2022	Australia	MDD	SSRIs (sertraline, escitalopram, venlafaxine, fluoxetine, citalopram, amitriptyline, duloxetine, paroxetine), TeCA (mirtazapine), SNRIs( desvenlafaxine)	AGDS	Response	12,863	European	Haplotype Reference Consortium	Chronic pain, MDD	16,815; 48,359	European	UKBB & Haplotype Reference Consortium	No	Genome-wide variants	Genome-wide variants	Higher PGSPain group vs lower: 0.95 [0.92, 0.98]	NR	SBayes	Australian & Newzealand Journal of Psychiatry
Blackman et al., (2022)	USA	SCZ	1st line antipsychotics (Haloperidol), 2nd line antipsychotics (aripiprazole, olanzapine, quetiapine, resperidone, ziprasidone)	Healthy volunteer	Cognitive symptom	71	European	1000 Genomics Project	Cognitive ability	78308	European	1000 Genomics Project	No	Genome-wide variants	Genome-wide variants	Medication-related performance changes in category fluency positively associated with PGScog.	0.27	NR	Schizophrenia Research Cognition
Coombes et al.,(2021)	USA	BD	Lithium	ConLi+Gen	Response	2510	European and Asian	NR	ADHD, MDD, SCZ	55,374; 807,553; 150,064	European	Human Reference Consortium	No	Genome-wide variants	Genome-wide variants	Higher and lower PGSADHD group for poor response: 0.86 [0.77,0.95]	0.18	Lassosum	Complex psychiatry
Taylor et al., (2021)	UK	MDD	Mix of antidepressants	Bethlem Royal Hospital	Treatment resistance	240	European	1000 Genomics Project & Haplotype Reference Consortium	BD, BMI, SCZ	51,049,	European	1000 Genomics Project & Haplotype Reference Consortium	No	290,171	Genome-wide variants	NSA	NA	PRSice-2	Journal of Affective Disorders
Schubert et al., (2021)	Australia	BD	Lithium	ConLi+Gen	Response	2283	European	1000 Genomics Project	SCZ, MDD, BD	680891	European	1000 Genomics Project	No	Genome-wide variants	Multiple thresholds	Higher decile group vs lower decile group for poorer response: 2.54 [1.91 - 3.08]	1.85 combined PRS of MDD & SCZ)	PRS-cs	Translational psychiatry
Mayen-Lobo et al., (2021)	Mexico	SCZ	Clozapine	NINN	Response, dosage and metabolic ratio	44	Latin American	NR	SCZ, MDD, BD	150,064;807,553; 51,710	European	1000 Genomics Project	No	2112	Multiple thresholds	PGSBD was associated with the clozapine metabolic ratio	PGS for BD =0.21	PRSice	Pharmaceuticals
Marshe et al., (2021)	Canada	MDD	Venlafaxine	IRL-GRAY	Remission	335	European and African	NR	MDD, Alzheimer's disease, cardioembolic disorders	480,359; 1,047,312; 45,5258	European and African	NR	Yes, STAR-D, CANBIND-1 and STP-PD II cohorts	75,508	0.05	Higher PGS for cardioembolic stroke with non-remission vs lower: 0.63 [0.48, 0.83]	0.46	PRSice-2	Translational psychiatry
Kowalec et al., (2021)	Sweden	SCZ	Clozapine	SNPD	Treatment resistance	4936	European	1000 Genomics Project	SCZ, MDD, BD	150,064, 480,359, 5,1049	European	1000 Genomics Project	No	Genome-wide variants	Multiple thresholds	NSA	NA	NR	Translational psychiatry
Hommers et al., (2021)	Germany	SCZ	Mix of 1st and 2nd generation antipsychotics	Registered patients at the University Hospital (Clinic) of Würzburg	QT prolongation	804	European	1000 Genomics Project	QT intervals	75696	European	1000 Genomics Project	No	Genome-wide variants	Multiple thresholds	Higher PGS for QT interval vs lower: 1.19 [1.02, 1.44]	NR	NR	Journal of psychopharmacology
Fanelli et al., (2021)	Italy	MDD	Mix of antidepressants	GSRD	Response, non-response, treatment resistance	1148	European	Haplotype Reference Consortium	BD, MDD, SCZ, neuroticism	51,710; 500,199; 150,064; 523,783	European	1000 Genomics Project	No	85,400	Multiple thresholds	Higher PGSSCZ vs the lower: 2.23: [1.21–4.10]	1.6	PRSice-2	Progress in pschopharmacology an biological pyshiatry
Amare et al., (2021)	Australia	BD	Lithium	ConLi+Gen	Response	2586	European and Asian	1000 Genomics Project	MDD	480359	European	1000 Genomics Project	Yes, Bone mineral density	Genome-wide variants	Multiple thresholds	First PGSMDD decile group vs tenth PGSMDD decile group for favourable response: 1.54 [1.18–2.01]	0.7 – 0.91 for European	C +T/Plink	Translational psychiatry
Wigmore et al., (2020)	UK	MDD	Mixed antidepressants	GS:SFHS	Treatment resistance	3452	European	1000 Genomics Project & UKBB	SCZ, MDD, BD	150,064; 164,064; 63652	European and Asian	1000 Genomics Project	No	Genome-wide variants	Multiple thresholds	PGSMDD = 1.01; PGSSCZ = 1.01;PGSBD = 1.01 (Nominally)	MDD = 0.002; SCZ = 0.001; BD = 0.0004 (Nominally)	Plink	The Pharmacogenomic Journal
Werner et al., (2020)	Norway	SCZ	Clozapine and other antipsychotics	TOP	Treatment resistance	321	European	1000 Genomics Project	SCZ	150064	European and Asian	1000 Genomics Project	No	Genome-wide variants	0.01	Higher PGSSCZ vs lower: 1.5 [1.13–1.96]	1.7	C +T/Plink	Schizophrenia Research
Li et al., (2020)	USA	MDD	Esketamine	SUSTAIN-2 & TRANSFORM-3	Response	527	European	1000 Genomics Project	MDD, BD, SCZ	405,943; 19,8882; 150064	European and unspecified	Multiple	No	Genome-wide variants	Multiple thresholds	NSA	NA	PRSice	Scientif Report
Lacaze et al., (2020)	Australia	SCZ	Clozapine	Registred patients	Clozapine induced myocarditis	169	European	Haplotype Reference Consortium	Myocarditis	NR	European	NR	No	96	0.0001	NR	ROC = 66.00%	PRSice-2	Translational psychiatry
Zhang et al., (2019)	USA	SCZ	Risperidone or olanzapine	ZHH-FE	Symptom reduction	77	European and others unspecific	1000 Genomics Project	SCZ	150064	European and Asian	1000 Genomics Project	Yes, EUFEST, PAFIP and CIDAR cohorts	Genome-wide variants	Multiple thresholds	PGSSCZ associated with having worse 12-week symptom scores, OR=1.43	3.24	PRSice	American Journal Psychiatry
Maciukiewicz et al., (2019)	Canada	SCZ	1st and 2nd generation antipsychotics (clozapine, olanzapine, haloperidol, risperidone)	CAMH	Weight gain	201	European and African American	1000 Genomics Project	BMI and obesity	339,224	European and African American	HapMap	Yes, RUPP cohort	Genome-wide variants	Multiple thresholds	NSA	NA	PRSice	Schizophrenia Research
Gasse et al., (2019)	Denmark	SCZ	Clozapine and other antipsychotics	DCRS	Treatment resistance	593	European	Multipe	SCZ	80586	European	1000 Genomics Project	No	NR	0.05	TRS associated with one SD increase in PGSSCZ, HR=1.11 [95% CI; 1.00 – 1.24].	NR	NR	Schizophrenia Research
Amare et al., (2019)	Australia	MDD	SSRIs (Citalopram, escitalopram, fluvoxamine)	ISPC	Response	865	European and Asian	1000 Genomics Project	CAD, Obesity	33,9224, 185,000	European, Asian and African-American	1000 Genome Project, HapMap	Yes, STAR*D cohort	NR	0.05	Fourth PGS for CAD quartile: first in ISPC: 0.71, [0.52-0.96] Fourth PGS for obesity quartile: first in ISPC: 0.53, [0.32-0.88]	CAD = 1.30 Obesity = 0.80	C +T/Plink	J Neural Transm
Zwicker et al., (2018)	Canada	MDD	SSRIs (Escitalopram, TCA (Notriptyline)	GENDEP	Response (Remission and percentage improvement)	432 for Escitalopram and 332 Notriptyline	European	Not specified	Creatinine concentration	66185	European	HapMap	No	Genome-wide variants	Multiple thresholds	Change in total depression score from Higher PGS for CRP with lower: 2.91, [1.29, 6.49]	NR	PRSice	Journal of Psychiatric Research
Ward et al., (2018)	UK	MDD	SSRIs (Escitalopram, Citalopram) and TCA (Nortriptyline)	PGRN-AMPS & GENDEP	Response (percentage of change in depression score)	1065	European	1000 Genomics Project & UKBB	MDD	331374	European	1000 Genomics Project	Yes, antidepressant treatment response	Genome-wide variants	Multiple thresholds	Higher PGS for neuroticism group vs lower group: 1.02, [1.01,1.03] Higher PGSMDD vs lower: 0.98, [0.97,0.99]	NR	C +T/Plink	PloS One
Santoro et al., 2018)	Brazil	SCZ	Risperidone	CAISM	Response	60	Latin American	Haplotype Reference Consortium	SCZ	6909	Latin American	1000 Genomics Project	No	21,622	0.012	Higher PGSSCZ associated with reduced depressive symptoms.	0.19	PRSice	Translational psychiatry
Li et al., (2018)	USA	SCZ	Lurasidone	Registred SCZ patients	Response (Efficacy)	302	European	NR	SCZ	150064	European and Asian	1000 Genomics Project	No	11	0.000005	PGSSCZ was associated with the exacerbation of positive symptoms of SCZ.	ROC = 79.20%	GCTA-GREML & C+T/Plink	Schizophrenia Research
Guo et al., (2018)	USA	MDD	Ketamine	Registered patients with MDD, BP and MDE	Response (Remission and percentage improvement)	127	European	1000 Genomics Project	Scopolamine response	157	European	1000 Genomics Project	No	Genome-wide variants	Multiple thresholds	Higher PGS for scopolamine response vs lower: 2.89 [1.13, 4.32]	0.06	PRSice	Translational psychiatry
Amare et al., (2018)	Australia	MDD	SSRIs (Citalopram, escitalopram, fluvoxamine)	PGRN-AMPS & ISPC)	Response and remission	1394	European and Asian	1000 Genomics Project	Personality traits	188286	European, Africa American and Asian	HapMap	No	Genome-wide variants	Multiple thresholds	Higher PGs for openness vs lower: 1.58, [1.10-2.90	1.5 Openness-PGS in response	C +T/Plink	Frontier Psychiatry
International Consortium on Lithium, G., et al., (2018)	Australia	BD	Lithium	ConLi+Gen	Reponse	2586	European and Asian	1000 Genomics Project	SCZ	150064	European and Asian	1000 Genomics Project	No	Genome-wide variants	Multiple thresholds	First PGSSCZ decile group vs tenth PGSSCZ decile for favorable response: 3.46 [1.42-8.41]	0.8	C +T/Plink	JAMA Psychiatry
Wimberley et al., (2017)	Denmark	SCZ	Clozapine	Danish population-based registers	Treatment resistance	862	European	NR	SCZ	80586	European	1000 Genomics Project	No	24755	0.05	NSA	NA	C +T/Plink	Schizophrenia Bulletin
Garcia-Gonzalez et al., (2017)	UK	MDD	SSRI (citalopram, escitalopram, reboxetine, sertraline, fluoxetine, paroxetine, others) and TCA (nortriptyline)	GENDEP, STAR*D,GENPOD, GODS, GSK, Pfizer, Muenster	Response and remission	3746	European	Haplotype Reference Consortium	MDD	164064	European	1000 Genomics Project	No	Genome-wide variants	Multiple thresholds	NSA	NA	PRSice	Progress in pschopharmacology an biological pyshiatry
Martin & Mowry, (2016)	Australia	SCZ	Clozapine	MGS	Treatment resistance	612	European	NR	SCZ	1150064	European and Asian	1000 Genomics Project	No	Not specified	0.1	NSA	NA	C + T/Plink	Psychological Medicine, Cambrige University press
Hettige et al., (2016)	Canada	SCZ	1st and 2nd generation antipsychotics (clozapine, aripiprazole, clopixol, flupenthixol, fluphenazine, haldol, loxapine, olanzapine, perphenazine, seroquel, risperidone, ziprasidone)	CAMH	Dosage	83	European	1000 Genomics Project	SCZ	150064	European and Asian	1000 Genomics Project	No	Genome-wide variants	5x10^-8	NSA	NA	C + T/Plink	Schizophrenia Research
Tansey et al., (2014)	UK	MDD	SSRIs (escitalopram, citalopram) and TCA (nortriptyline)	NEWMEDS & STAR*D	Response	2897	European	HapMap	BD	16731	European	HapMap	No	Genome-wide variants	Multiple thresholds	NSA	NA	C + T/Plink	Neuropsychiatric Genetics
Gendep Invesigators et al (2013)	UK	MDD	SSRIs (citalopram, escitalopram), TCA (notrptyline)	STAR*D	Response and percentage improvement	980	European	HapMap	MDD	1276	European	HapMap	No	117000	Multiple thresholds	NR	0.50-1.20	C +T/Plink	American Journal of Psychiatry
Abbrevations: MDD: Major Depressive Disorders; MDE: Major Depressive Episodes; BD: Bipolar Disorders; OCD: Obsessive Compulsive Disorders; SCZ: Schizophrenia; SSRIs: Selective Serotonin Reuptake Inhibitors; TCA: Tricyclic antidepressants; TeCA: Tetracyclic antidepressants; SNRIs: Serotonin and Norepinephrine Reuptake Inhibitors; NaSSAs: Noradrenergic and specific serotonergic antidepressants; NDR…
